# Supplementary material for: Combined Association of Plasma Metabolites with Body Mass Index and Physical Activity Level
Source: Biology (Basel). 2024 Dec 20;13(12):1074. doi: 10.3390/biology13121074 (PMC11673513; doi:10.3390/biology13121074)
Supplement: Supplementary file 1 [file biology-13-01074-s001.zip]

Archive with 1 entries (1 files):
- biology-3068015-supplementary.pdf
